# Supplementary material for: CYPstrate: A Set of Machine Learning Models for the Accurate Classification of Cytochrome P450 Enzyme Substrates and Non-Substrates
Source: Molecules. 2021 Aug 2;26(15):4678. doi: 10.3390/molecules26154678 (PMC8347321; doi:10.3390/molecules26154678)
Supplement: Supplementary file 1 [file molecules-26-04678-s001.zip]

Archive with 1 entries (1 files):
- molecules-1317149-supplementary.pdf
